# Supplementary material for: Comparative analysis of RAD-seq methods for SNP discovery and genetic diversity assessment in oil seed crop safflower
Source: Sci Rep. 2025 Jul 2;15:22600. doi: 10.1038/s41598-025-06706-2 (PMC12217066; doi:10.1038/s41598-025-06706-2)
Supplement: Supplementary file 1 — Supplementary Material 1 [file 41598_2025_6706_MOESM1_ESM.xlsx]

## Sheet: Sheet1
Table S4 Genetic diversity analysis for ddRAD-seq datasets
ddRAD (NlaIII_MseI)												ddRAD (EcoRI_MseI)
INDV	O(HOM)	E(HOM)	N_SITES	F	O(HET)	E(HET)	O(HET)Prop	E(HET)Prop	Ho<He	Ho>He		INDV	O(HOM)	E(HOM)	N_SITES	F	O(HET)	E(HET)	O(HET)Prop	E(HET)Prop	Ho<He	Ho>He
A13	3528	2273.7	3729	0.86189	201	1455.3	0.0539019	0.390265	TRUE	FALSE		A13	14115	10130.4	14401	0.93303	286	4270.6	0.0198597	0.296549	TRUE	FALSE
A15	7599	4886.2	8001	0.87094	402	3114.8	0.0502437	0.389301	TRUE	FALSE		A15	33015	23609.3	33644	0.93732	629	10034.7	0.0186958	0.298261	TRUE	FALSE
A21	7861	5055.9	8274	0.87166	413	3218.1	0.0499154	0.388941	TRUE	FALSE		A21	35529	25448.6	36321	0.92715	792	10872.4	0.0218056	0.299342	TRUE	FALSE
A82	7843	5041.5	8251	0.87288	408	3209.5	0.0494486	0.388983	TRUE	FALSE		A82	34317	24586.1	35037	0.93111	720	10450.9	0.0205497	0.298282	TRUE	FALSE
AA24	7819	5029.4	8231	0.87131	412	3201.6	0.0500547	0.388969	TRUE	FALSE		AA24	34546	24862.8	35476	0.91237	930	10613.2	0.0262149	0.299166	TRUE	FALSE
B91	7191	4618.6	7577	0.86952	386	2958.4	0.0509436	0.390445	TRUE	FALSE		B91	35441	25475.1	36361	0.91549	920	10885.9	0.0253018	0.299384	TRUE	FALSE
C54	7163	4612.1	7547	0.86916	384	2934.9	0.0508811	0.388883	TRUE	FALSE		C54	35342	25443.3	36368	0.90608	1026	10924.7	0.0282116	0.300393	TRUE	FALSE
D74	7127	4584.4	7509	0.86938	382	2924.6	0.0508723	0.389479	TRUE	FALSE		D74	33521	24037.1	34360	0.91872	839	10322.9	0.0244179	0.300434	TRUE	FALSE
D79	5132	3310.5	5404	0.87007	272	2093.5	0.0503331	0.387398	TRUE	FALSE		D79	32954	23614	33758	0.92074	804	10144	0.0238166	0.300492	TRUE	FALSE
E7	5620	3639.1	5928	0.86544	308	2288.9	0.0519568	0.386117	TRUE	FALSE		E7	35052	25296.2	36157	0.89826	1105	10860.8	0.0305612	0.300379	TRUE	FALSE
F18	1654	1083.5	1764	0.83836	110	680.5	0.0623583	0.385771	TRUE	FALSE		F18	35607	25577.2	36530	0.91573	923	10952.8	0.0252669	0.29983	TRUE	FALSE
F65	7121	4578.6	7492	0.87266	371	2913.4	0.0495195	0.388868	TRUE	FALSE		F65	34889	25129.5	35908	0.90546	1019	10778.5	0.0283781	0.30017	TRUE	FALSE
F96	4151	2663.2	4378	0.86762	227	1714.8	0.0518502	0.391686	TRUE	FALSE		F96	35989	25784.8	36823	0.92444	834	11038.2	0.0226489	0.299764	TRUE	FALSE
G54	7844	5049.6	8264	0.86934	420	3214.4	0.0508228	0.388964	TRUE	FALSE		G54	35837	25735.9	36758	0.91644	921	11022.1	0.0250558	0.299856	TRUE	FALSE
I72	7714	4957.9	8119	0.87188	405	3161.1	0.049883	0.389346	TRUE	FALSE		I72	35260	25206.9	35975	0.9336	715	10768.1	0.0198749	0.299322	TRUE	FALSE
J23	6992	4510	7375	0.86632	383	2865	0.0519322	0.388475	TRUE	FALSE		J23	34717	25440.9	36334	0.85156	1617	10893.1	0.0445038	0.299805	TRUE	FALSE
J77	7823	5035.2	8240	0.86988	417	3204.8	0.0506068	0.388932	TRUE	FALSE		J77	33363	23898.6	34059	0.9315	696	10160.4	0.0204351	0.298318	TRUE	FALSE
K5	7833	5041.5	8249	0.8703	416	3207.5	0.0504304	0.388835	TRUE	FALSE		K5	32728	23508.9	33624	0.91142	896	10115.1	0.0266476	0.30083	TRUE	FALSE
K95	7478	4817.8	7883	0.86787	405	3065.2	0.0513764	0.388837	TRUE	FALSE		K95	32208	23047.9	32937	0.92628	729	9889.1	0.0221332	0.300243	TRUE	FALSE
L9	7446	4785	7834	0.87274	388	3049	0.0495277	0.389201	TRUE	FALSE		L9	34644	24826.1	35509	0.91903	865	10682.9	0.02436	0.30085	TRUE	FALSE
L17	15	9.2	15	1	0	5.8	0	0.386667	TRUE	FALSE		L17	33774	24241.2	34551	0.92463	777	10309.8	0.0224885	0.298394	TRUE	FALSE
M50	7670	4935.5	8078	0.87017	408	3142.5	0.0505076	0.38902	TRUE	FALSE		M50	33789	24222.9	34623	0.91981	834	10400.1	0.024088	0.300381	TRUE	FALSE
M59	7607	4891.2	8003	0.87274	396	3111.8	0.0494814	0.388829	TRUE	FALSE		M59	35182	25177.7	35917	0.93156	735	10739.3	0.0204638	0.299003	TRUE	FALSE
N50	7411	4772.1	7804	0.87038	393	3031.9	0.0503588	0.388506	TRUE	FALSE		N50	35155	25255.5	36126	0.91068	971	10870.5	0.0268781	0.300905	TRUE	FALSE
N90	7771	4998.5	8181	0.87117	410	3182.5	0.0501161	0.389011	TRUE	FALSE		N90	35998	25866.8	36931	0.91567	933	11064.2	0.0252633	0.299591	TRUE	FALSE
P44	6180	3974.8	6506	0.87121	326	2531.2	0.0501076	0.389056	TRUE	FALSE		P44	35501	25569.8	36531	0.90603	1030	10961.2	0.0281952	0.300052	TRUE	FALSE
S38	6234	4030.5	6585	0.8626	351	2554.5	0.053303	0.387927	TRUE	FALSE		S38	33623	24274	34682	0.89825	1059	10408	0.0305346	0.300098	TRUE	FALSE
U23	5820	3751.9	6147	0.86347	327	2395.1	0.0531967	0.389637	TRUE	FALSE		U23	34774	25403.9	36271	0.86224	1497	10867.1	0.0412726	0.299609	TRUE	FALSE
V78	3771	2449.9	3984	0.86116	213	1534.1	0.0534639	0.385065	TRUE	FALSE		V78	35770	25732.6	36757	0.91047	987	11024.4	0.026852	0.299927	TRUE	FALSE
V94	7806	5023.5	8222	0.86994	416	3198.5	0.050596	0.389017	TRUE	FALSE		V94	35989	25865.2	36945	0.91372	956	11079.8	0.0258763	0.2999	TRUE	FALSE
W96	7502	4826.5	7911	0.8674	409	3084.5	0.0517002	0.3899	TRUE	FALSE		W96	28076	20041.7	28535	0.94596	459	8493.3	0.0160855	0.297645	TRUE	FALSE
X8	7727	4973.9	8141	0.86928	414	3167.1	0.0508537	0.389031	TRUE	FALSE		X8	2053	1470.1	2097	0.92981	44	626.9	0.0209824	0.298951	TRUE	FALSE
X23	6597	4241.5	6959	0.86679	362	2717.5	0.052019	0.390502	TRUE	FALSE		X23	32492	23351.5	33340	0.9151	848	9988.5	0.0254349	0.299595	TRUE	FALSE
X33	7463	4800.2	7856	0.87139	393	3055.8	0.0500255	0.388977	TRUE	FALSE		X33	35730	25590.6	36539	0.92611	809	10948.4	0.0221407	0.299636	TRUE	FALSE
Y15	6783	4368	7153	0.86715	370	2785	0.0517265	0.389347	TRUE	FALSE		Y15	34648	24884.5	35581	0.91278	933	10696.5	0.0262219	0.300624	TRUE	FALSE
Y16	7229	4652.5	7602	0.87354	373	2949.5	0.049066	0.38799	TRUE	FALSE		Y16	35086	25389.1	36267	0.89143	1181	10877.9	0.032564	0.299939	TRUE	FALSE
Y95	7344	4733	7737	0.86917	393	3004	0.0507949	0.388264	TRUE	FALSE		Y95	32666	23494	33579	0.90947	913	10085	0.0271896	0.300337	TRUE	FALSE
Z11	7119	4579.8	7483	0.87462	364	2903.2	0.0486436	0.387973	TRUE	FALSE		Z11	35237	25321.4	36215	0.91022	978	10893.6	0.0270054	0.300804	TRUE	FALSE
Z12	7223	4641.4	7593	0.87464	370	2951.6	0.0487291	0.388726	TRUE	FALSE		Z12	32842	23722.1	33865	0.89914	1023	10142.9	0.0302082	0.29951	TRUE	FALSE
Z13	7684	4942.7	8087	0.87183	403	3144.3	0.0498331	0.388809	TRUE	FALSE		Z13	30083	21479.6	30725	0.93056	642	9245.4	0.020895	0.300908	TRUE	FALSE
Z53	6963	4488.2	7329	0.87116	366	2840.8	0.0499386	0.387611	TRUE	FALSE		Z53	33202	23755.3	33845	0.93627	643	10089.7	0.0189984	0.298115	TRUE	FALSE
Z62	6157	3967.2	6490	0.86801	333	2522.8	0.0513097	0.388721	TRUE	FALSE		Z62	32387	23286	33292	0.90955	905	10006	0.0271837	0.300553	TRUE	FALSE
A
