# Supplementary material for: Comparative analysis of RAD-seq methods for SNP discovery and genetic diversity assessment in oil seed crop safflower
Source: Sci Rep. 2025 Jul 2;15:22600. doi: 10.1038/s41598-025-06706-2 (PMC12217066; doi:10.1038/s41598-025-06706-2)
Supplement: Supplementary file 6 — Supplementary Material 6 [file 41598_2025_6706_MOESM6_ESM.xlsx]

## Sheet: Sheet1
Table S2 Primary aligned data of bam files
		Apekl			NlaIII_MseI			EcoRI_MseI
S.No.	Sample code	Total reads	Primary aligned reads	Percentage of primary alinged reads	Total reads	Primary aligned reads	Percentage of primary alinged reads	Total reads	Primary aligned reads	Percentage of primary alinged reads
1	A13	1205762	745397	61.8196	1741869	1732440	99.4587	538035	536471	99.7093
2	A15	1496	758	50.6684	11021786	10898742	98.8836	2804178	2482835	88.5406
3	A21	5077273	1343757	26.4661	18290909	18218222	99.6026	6821924	6725679	98.5892
4	A82	8073	5748	71.2003	30489617	29179576	95.7033	5942192	5907076	99.409
5	AA24	4813694	1311732	27.25	35671275	32395923	90.818	4902256	4825865	98.4417
6	B91	10910	6279	57.5527	5530310	5508500	99.6056	7221125	7200210	99.7104
7	C54	9172	6747	73.5608	5035172	4973470	98.7746	9432630	9156261	97.0701
8	D74	862280	544322	63.1259	4679488	4662598	99.6391	5836200	5809229	99.5379
9	D79	1347069	1166478	86.5938	1772373	1754459	98.9893	3759234	3744429	99.6062
10	E7	847881	739506	87.2181	3591036	3571366	99.4522	10773199	10724734	99.5501
11	F18	773561	503236	65.0545	415236	407875	98.2273	8543083	8499359	99.4882
12	F65	931006	460803	49.4952	14864307	12190787	82.0138	6436966	6408291	99.5545
13	F96	3243334	1780094	54.8847	1348825	1325064	98.2384	10079052	9883684	98.0616
14	G54	6078421	1772507	29.1606	41801490	41021207	98.1334	17299727	17245754	99.688
15	I72	3543137	3294697	92.9881	17710446	17609127	99.4279	4978193	4601216	92.4274
16	J23	5123780	1000917	19.5347	5157891	5108010	99.0329	16204413	16147733	99.6502
17	J77	1202960	567081	47.1405	32863952	29419360	89.5186	3192366	3169117	99.2717
18	K5	4131944	2319556	56.1372	24008272	23871118	99.4287	4614888	4600106	99.6797
19	K95	58240	9444	16.2157	11028433	10842030	98.3098	4924219	4802811	97.5345
20	L9	2723254	1515027	55.633	5645872	5521783	97.8021	5612819	5593001	99.6469
21	L17	2667153	774929	29.0545	5518	5518	100	3561025	3550148	99.6946
22	M50	2221611	716993	32.2736	10732926	10528366	98.0941	5604985	5581537	99.5817
23	M59	1075037	669424	62.2699	10509291	10509291	100	5532288	5505430	99.5145
24	N50	1439058	591188	41.0816	9933235	9328660	93.9136	10206218	10161348	99.5604
25	N90	3641026	517561	14.2147	14113740	13843947	98.0884	13821664	13741236	99.4181
26	P44	3582989	812815	22.6854	4647251	4509637	97.0388	11188152	11154195	99.6965
27	S38	1454056	712146	48.9765	7270443	6455444	88.7902	16530114	16461458	99.5847
28	U23	1726394	945606	54.7735	3842582	3791067	98.6594	16960815	16894927	99.6115
29	V78	1043108	751275	72.0227	1359345	1343215	98.8134	15059147	15006992	99.6537
30	V94	1081585	594832	54.9963	23010334	22824460	99.1922	16979187	16929037	99.7046
31	W96	1080533	511760	47.3618	9515493	9335053	98.1037	1327090	1322768	99.6743
32	X8	5357206	1269061	23.6889	12054751	11977744	99.3612	77470	76549	98.8112
33	X23	3522777	1053383	29.9021	6681348	5910709	88.4658	9523023	9446618	99.1977
34	X33	592228	252203	42.5855	13836332	12895326	93.199	6761834	6721010	99.3963
35	Y15	1475116	551756	37.4042	4357542	4271159	98.0176	11818308	11757819	99.4882
36	Y16	375110	289746	77.2429	12607252	12358758	98.029	19438012	19369246	99.6462
37	Y95	7457047	1235504	16.5683	11913704	11837507	99.3604	13781974	13715280	99.5161
38	Z11	283327	76728	27.0811	8688435	7774492	89.4809	7883394	7772329	98.5912
39	Z12	3947927	1771280	44.8661	10889749	10239736	94.031	3811841	3811841	100
40	Z13	6200693	2638718	42.5552	13170653	12813826	97.2907	2100288	2092429	99.6258
41	Z53	5748045	1704016	29.6451	5239168	5095420	97.2563	2606431	2597306	99.6499
42	Z62	5574979	1221005	21.9015	4802244	4536887	94.4743	3840293	3823383	99.5597
